# Supplementary material for: Is Revascularization the Treatment of Choice for Traumatized Necrotic Immature Teeth? A Systematic Review and Meta-Analysis
Source: J Clin Med. 2023 Apr 2;12(7):2656. doi: 10.3390/jcm12072656 (PMC10095182; doi:10.3390/jcm12072656)
Supplement: Supplementary file 1 [file jcm-12-02656-s001.zip]

Archive with 1 entries (1 files):
- jcm-2305289 -supplementary.pdf
